# Supplementary material for: Assessment of Physical Activity Using Waist-Worn Accelerometers in Hospitalized Heart Failure Patients and Its Relationship with Kansas City Cardiomyopathy Questionnaire
Source: J Clin Med. 2021 Sep 11;10(18):4103. doi: 10.3390/jcm10184103 (PMC8470222; doi:10.3390/jcm10184103)
Supplement: Supplementary file 1 [file jcm-10-04103-s001.zip]

Archive with 1 entries (1 files):
- jcm-1339911-supplementary.pdf
